# Supplementary material for: PCDH7 interacts with GluN1 and regulates dendritic spine morphology and synaptic function
Source: Sci Rep. 2020 Jul 2;10:10951. doi: 10.1038/s41598-020-67831-8 (PMC7331671; doi:10.1038/s41598-020-67831-8)
Supplement: Supplementary file 1 — Supplementary file1 (XLSX 32 kb) [file 41598_2020_67831_MOESM1_ESM.xlsx]

## Sheet: irene_assay.xls
Supplementary Table S1. Related to Figure 1
Table S1. List of genes in the library
ABHD13
ABHD14A
ABHD15
ABHD3
AC010320.10
AC092653.3
AC138393.2
ACE
ACE2
ACHE
ACPT
ACVR1
ACVR1B
ACVR1C
ACVR2A
ACVR2B
ACVRL1
ADAM11
ADAM12
ADAM15
ADAM18
ADAM19
ADAM2
ADAM20
ADAM21
ADAM29
ADAM30
ADAM32
ADAM33
ADAM8
ADCK2
ADCK4
ADCK5
ADIG
AJAP1
ALCAM
ALK
ALPI
ALPL
ALPP
AMHR2
AMICA1
AMIGO1
AMIGO2
AMIGO3
AMN
ANKAR
ANKRD32
ANPEP
ANTXR2
AOC3
APCDD1
APCDD1L
APLP1
APLP2
APOO
APP
AQPEP
AREG
ARMC10
ARMCX2
ARMCX3
ARMCX6
ARQM13373
ART1
ART3
ASGR1
ASGR2
ASIC4
ASPHD1
ATP1B1
ATP1B2
ATP1B3
ATP4B
ATP6AP1
ATPAF1-AS1
ATRNL1
AUP1
AXL
BACE1
BACE2
BAMBI
BCAM
BCR
BLVRB
BMPR1A
BMPR1B
BMPR2
BOC
BSG
BTC
BTLA
BTN1A1
BTN2A1
BTN2A3P
BTN3A1
BTN3A2
BTN3A3
BTNL3
BTNL9
C10orf111
C10orf128
C10orf26
C10orf35
C10orf54
C11orf24
C11orf75
C11orf9
C11orf92
C12orf59
C12orf63
C14orf118
C14orf132
C14orf37
C15orf24
C15orf48
C15orf54
C16orf42
C16orf54
C16orf58
C16orf91
C16orf92
C17orf101
C17orf56
C17orf78
C17orf80
C18orf1
C18orf26
C18orf62
C19orf18
C19orf24
C19orf26
C19orf38
C19orf59
C19orf63
C19orf75
C19orf77
C1GALT1C1
C1orf101
C1orf162
C1orf210
C1orf212
C1orf43
C1orf85
C1orf87
C20orf3
C21orf63
C2CD2L
C2orf28
C2orf43
C3orf17
C3orf18
C3orf35
C3orf45
C3orf75
C4orf32
C4orf34
C5orf15
C5orf43
C6orf162
C7orf44
C7orf45
C7orf53
C8orf40
C9orf11
C9orf46
C9orf57
C9orf79
C9orf89
CA12
CA14
CA4
CA9
CABP7
CACHD1
CACNA2D4
CADM1
CADM2
CADM3
CADM4
CARNS1
CATSPERG
CAV1
CAV3
CCDC107
CCDC127
CCDC155
CCDC47
CD101
CD14
CD160
CD163
CD164
CD180
CD19
CD1A
CD1B
CD1C
CD1D
CD2
CD200
CD200R1
CD200R1L
CD207
CD209
CD22
CD226
CD24
CD244
CD247
CD27
CD274
CD276
CD28
CD300A
CD300C
CD300E
CD300LB
CD300LD
CD300LF
CD300LG
CD302
CD320
CD33
CD34
CD38
CD3D
CD3E
CD3G
CD4
CD40
CD40LG
CD44
CD46
CD48
CD5
CD52
CD55
CD58
CD6
CD68
CD69
CD7
CD70
CD72
CD74
CD79A
CD79B
CD80
CD83
CD84
CD86
CD8A
CD8B
CD93
CD96
CD99L2
CDCP1
CDH1
CDH10
CDH11
CDH12
CDH13
CDH15
CDH16
CDH17
CDH18
CDH19
CDH2
CDH20
CDH22
CDH24
CDH26
CDH4
CDH5
CDH7
CDH8
CDH9
CDHR1
CDHR2
CDHR3
CDON
CEACAM1
CEACAM16
CEACAM19
CEACAM20
CEACAM21
CEACAM4
CEACAM5
CEACAM6
CEND1
CHIC2
CHL1
CHODL
CLCA2
CLEC10A
CLEC12A
CLEC12B
CLEC14A
CLEC17A
CLEC1A
CLEC1B
CLEC2A
CLEC2B
CLEC2D
CLEC2L
CLEC4A
CLEC4C
CLEC4D
CLEC4E
CLEC4F
CLEC4G
CLEC5A
CLEC6A
CLEC7A
CLEC9A
CLECL1
CLMN
CLMP
CLSTN1
CLSTN2
CLSTN3
CNPPD1
CNST
CNTFR
CNTN2
CNTN3
CNTN6
CNTNAP1
CNTNAP2
CNTNAP3
CNTNAP5
COLEC12
CORIN
COX14
CPM
CR2
CRB3
CREB3L2
CRIM1
CRLF2
CRTAM
CRYM-AS1
CSF1
CSF1R
CSF2RA
CSF2RB
CSF3R
CSMD1
CSPG5
CTAGE4
CTAGE6P
CTC1
CTLA4
CTNNAL1
CTXN1
CX3CL1
CXADR
CXCL16
CXorf59
CXorf61
CXorf66
DAG1
DCT
DDR2
DEXI
DGCR2
DLK1
DLK2
DLL1
DLL3
DLL4
DNER
DPCR1
DPEP1
DPEP2
DPEP3
DPP4
DPP6
DSC1
DSC2
DSC3
DSCAM
DSG1
DSG2
DSG4
ECE1
ECEL1
EDA
EDA2R
EDAR
EFHA2
EFNA3
EFNA5
EFNB1
EFNB2
EFNB3
EGF
EGFR
ELFN1
EMB
EMCN
ENG
ENPEP
ENPP3
ENPP5
EPCAM
EPGN
EPHA1
EPHA10
EPHA2
EPHA3
EPHA4
EPHA5
EPHA6
EPHA7
EPHB1
EPHB2
EPHB3
EPHB4
EPHB6
EPHX3
EPOR
ERBB2
ERBB3
ERMAP
ESAM
ESYT3
EVC
EVI2A
EVI2B
F11R
F3
FAAH2
FAIM3
FAM105A
FAM118A
FAM151A
FAM159A
FAM162B
FAM163A
FAM165B
FAM171A1
FAM171B
FAM173A
FAM173B
FAM174A
FAM174B
FAM176B
FAM177B
FAM178A
FAM187B
FAM189A2
FAM198B
FAM200A
FAM209B
FAM210A
FAM24B
FAM3A
FAM69A
FAM69B
FAM73A
FAM75A1
FAM75A3
FAM75A5
FAM75A7
FAM75D1
FAP
FAS
FASLG
FATE1
FCAMR
FCAR
FCER1A
FCER1G
FCER2
FCGR1A
FCGR2A
FCGR2B
FCGR2C
FCGR3B
FCGRT
FCRL1
FCRL2
FCRL3
FCRL4
FCRL5
FCRL6
FCRLA
FGFR1
FGFR2
FGFR3
FGFR4
FGFRL1
FIBCD1
FIG4
FLJ33768
FLRT1
FLRT2
FLRT3
FLT1
FLT3LG
FLT4
FNDC3A
FNDC3B
FNDC4
FNDC9
FOLR1
FOLR2
FRMD3
FRMD5
FRRS1L
FURIN
FUT1
FXYD1
FXYD3
FXYD4
FXYD5
FXYD6
GAS1
GEMIN8
GFRA1
GFRA2
GFRA3
GFRA4
GFRAL
GGT1
GGT5
GGTA1
GGTA1P
GHR
GKGM353
GLDN
GLIPR1
GLIPR1L2
GLT8D2
GML
GOLM1
GP1BA
GP1BB
GP2
GP5
GP6
GP9
GPA33
GPC1
GPC2
GPC3
GPC6
GPIHBP1
GPNMB
GPX8
GRAMD1B
GRAMD1C
GRAMD2
GRAMD3
GUCY2C
GUCY2D
GUCY2F
GYPC
HAVCR1
HAVCR2
HBEGF
HCST
HEG1
HEPACAM
HEPACAM2
HEPH
HFE
HFE2
HHLA2
HILPDA
HPN
HRASLS
HRASLS2
HYAL2
HYAL4
ICAM1
ICAM2
ICAM3
ICAM5
ICOS
ICOSLG
IFNAR1
IFNAR2
IFNGR1
IFNGR2
IGDCC3
IGDCC4
IGF1R
IGFLR1
IGSF11
IGSF21
IGSF3
IGSF5
IGSF6
IGSF8
IGSF9
IGSF9B
IL10RA
IL10RB
IL11RA
IL12RB1
IL12RB2
IL13RA1
IL13RA2
IL15RA
IL17RA
IL17RB
IL17RC
IL17RD
IL18R1
IL18RAP
IL1R1
IL1R2
IL1RAP
IL1RAPL1
IL1RAPL2
IL1RL1
IL1RL2
IL20RA
IL20RB
IL21R
IL22RA1
IL23R
IL27RA
IL2RA
IL2RB
IL2RG
IL31RA
IL3RA
IL4R
IL5RA
IL6R
IL6ST
IL9R
ILDR1
ILDR2
INSR
INSRR
IQCF1
IQSEC2
ISLR2
ITFG1
ITFG3
ITGA1
ITGA10
ITGA11
ITGA2
ITGA2B
ITGA3
ITGA4
ITGA5
ITGA6
ITGA7
ITGA8
ITGA9
ITGAD
ITGAE
ITGAL
ITGAM
ITGAX
ITGB1
ITGB2
ITGB3
ITGB5
ITGB6
ITGB7
ITGB8
ITLN1
ITM2A
ITM2B
ITM2C
ITPRIPL2
IYD
IZUMO1
IZUMO2
JAG1
JAG2
JAM2
JAM3
JTB
KCNE1
KCNE2
KCNE3
KCNE4
KDR
KEL
KIAA0090
KIAA0247
KIAA0317
KIAA0319
KIAA0319L
KIAA0494
KIAA1024
KIAA1467
KIR2DL1
KIR2DL2
KIR2DL3
KIR2DL5A
KIR2DL5B
KIR2DS1
KIR2DS2
KIR2DS3
KIR2DS4
KIR2DS5
KIR3DL1
KIR3DL3
KIRREL
KIRREL2
KIRREL3
KITLG
KL
KLB
KLRAP1
KLRB1
KLRC1
KLRC2
KLRC3
KLRC4
KLRD1
KLRF1
KLRG1
KLRK1
KREMEN1
KREMEN2
L1CAM
LAG3
LAIR1
LAMP1
LAMP2
LAMP3
LAMP5
LAT
LAT2
LAX1
LAYN
LCTL
LDLR
LDLRAD1
LDLRAD2
LDLRAD3
LECT1
LEPR
LIFR
LILRA1
LILRA2
LILRA4
LILRA5
LILRA6
LILRB1
LILRB2
LILRB3
LILRB4
LILRB5
LIME1
LINGO1
LINGO2
LINGO3
LINGO4
LMLN
LMTK2
LNPEP
LOC100133864
LOC256223
LOC374803
LOC652900
LOC653303
LOC653560
LOC727778
LRAT
LRCH1
LRCH4
LRFN1
LRFN2
LRFN4
LRFN5
LRIG1
LRIG2
LRIG3
LRIT1
LRIT2
LRIT3
LRP1
LRP10
LRP11
LRP12
LRP3
LRP4
LRP5
LRP6
LRP8
LRPAP1
LRRC15
LRRC19
LRRC24
LRRC25
LRRC26
LRRC3
LRRC32
LRRC33
LRRC37A2
LRRC37B
LRRC3B
LRRC4
LRRC4B
LRRC4C
LRRC52
LRRC55
LRRC59
LRRC66
LRRN1
LRRN2
LRRN3
LRRN4
LRRN4CL
LRRTM1
LRRTM2
LRRTM3
LRRTM4
LRTM1
LRTM2
LSAMP
LSR
LTB
LTBR
LTK
LY6D
LY6E
LY6G5C
LY6H
LY6K
LY9
LYPD1
LYPD3
LYPD6
LYPD6B
LYSMD3
LYSMD4
LYVE1
M6PR
MADCAM1
MAG
MAGOHB
MANSC1
MCAM
MDGA1
MDGA2
MEGF10
MEGF11
MEP1A
MEP1B
MERTK
MEST
MET
MFAP3
MFAP3L
MFI2
MGC35338
MGC39681
MGC5590
MICB
MICU1
MILR1
MLANA
MME
MMEL1
MMGT1
MMP14
MMP15
MMP16
MMP23B
MMP24
MOG
MPEG1
MPL
MPP1
MPZ
MPZL1
MPZL2
MPZL3
MRC1
MRC2
MSLN
MTDH
MUC1
MUC15
MUC21
MUSK
MXRA7
MXRA8
MYEOV
NAA25
NAALAD2
NAALADL1
NAGPA
NCAM1
NCAM2
NCKAP1
NCR1
NCR2
NCSTN
NEGR1
NEO1
NETO1
NETO2
NFASC
NGFR
NLGN1
NLGN2
NLGN3
NLGN4X
NOMO3
NPDC1
NPHS1
NPHS2
NPR1
NPR2
NPR3
NPTN
NRCAM
NRG1
NRG2
NRG4
NRN1
NRN1L
NRP1
NRP2
NRXN1
NRXN2
NTNG1
NTRK1
NTRK2
NTRK3
NUS1
OLR1
OMG
OPALIN
OPCML
OSMR
OSTBETA
OSTM1
P2RX2
PARM1
PCDH10
PCDH11Y
PCDH12
PCDH17
PCDH18
PCDH19
PCDH7
PCDH8
PCDH9
PCDHA7
PCDHA8
PCDHB1
PCDHB10
PCDHB11
PCDHB12
PCDHB13
PCDHB15
PCDHB16
PCDHB2
PCDHB3
PCDHB4
PCDHB5
PCDHB6
PCDHB7
PCDHB8
PCDHB9
PCDHGA11
PCDHGA2
PCDHGA8
PCSK4
PCSK7
PDCD1
PDCD1LG2
PDGFRA
PDGFRB
PDPN
PDZK1IP1
PGRMC1
PHEX
PI16
PIGR
PIK3IP1
PILRA
PILRB
PLA2R1
PLB1
PLSCR3
PLSCR4
PLVAP
PLXDC1
PLXDC2
PLXNA2
PLXNA4
PLXNB2
PLXNB3
PLXNC1
PLXND1
PMEL
PMEPA1
PNKD
PODXL
PPP1R3A
PRIMA1
PRLR
PRND
PRNP
PROCR
PRR24
PRR7
PRRG1
PRRG2
PRRG4
PRSS21
PRSS41
PRSS55
PRSS8
PRTG
PSD2
PTCRA
PTGFRN
PTK7
PTPRA
PTPRC
PTPRCAP
PTPRE
PTPRF
PTPRG
PTPRH
PTPRJ
PTPRK
PTPRN
PTPRN2
PTPRO
PTPRR
PTPRS
PTPRT
PVR
PVRL1
PVRL2
PVRL3
PVRL4
QSOX1
QSOX2
RAET1E
RAET1G
RAET1L
RAMP1
RAMP2
RAMP3
RARRES1
RECK
RELL1
RELL2
RELT
RET
RGMA
ROBO1
ROBO2
ROBO3
ROBO4
ROMO1
ROR1
ROS1
RPRML
RTN4R
RTN4RL1
RTP1
RTP2
RTP3
RTP4
RYK
SAYSD1
SCAI
SCARA5
SCARF2
SCN1B
SCN2B
SCN3B
SCN4B
SDC1
SDC2
SDC3
SDC4
SECTM1
SEL1L3
SELL
SELP
SELPLG
SELT
SEMA4A
SEMA4B
SEMA4C
SEMA4D
SEMA4G
SEMA5A
SEMA5B
SEMA6A
SEMA6B
SEMA6C
SEMA6D
SEMA7A
SERPINA9
SERPINB3
SERPINB7
SERTM1
SEZ6
SEZ6L
SFTPC
SGCA
SGCB
SGCD
SGCE
SHISA2
SHISA3
SHISA4
SHISA5
SIGIRR
SIGLEC1
SIGLEC10
SIGLEC11
SIGLEC12
SIGLEC15
SIGLEC5
SIGLEC6
SIGLEC7
SIGLEC8
SIGLEC9
SIGLECP16
SIRPA
SIRPB2
SIRPD
SIRPG
SIT1
SLAMF1
SLAMF6
SLAMF7
SLAMF8
SLAMF9
SLC25A35
SLC27A1
SLC3A1
SLC3A2
SLITRK1
SLITRK2
SLITRK3
SLITRK4
SLITRK5
SLITRK6
SLMAP
SMAGP
SMCR7
SMCR7L
SNN
SNPH
SOGA3
SORCS2
SORCS3
SORT1
SPACA1
SPACA4
SPATA9
SPEM1
SPINT1
SPINT2
SPN
SPRED1
SPRN
SPTSSB
SRMS
ST14
ST6GAL1
STBD1
STIM1
STON2
STYK1
SUN3
SUSD1
SUSD2
SUSD3
SUSD4
SUSD5
TACSTD2
TACT
TAPBPL
TARM1
TCP11
TCTA
TCTN2
TCTN3
TDGF1
TECTB
TEK
TEX101
TEX2
TEX29
TFR2
TFRC
TGFA
TGFBR1
TGFBR2
TGFBR3
TGOLN2
THBD
THSD1
THSD7A
THSD7B
THY1
TIE1
TIGIT
TIMD4
TLR1
TLR10
TLR2
TLR3
TLR4
TLR5
TLR6
TLR7
TLR8
TLR9
TMCO1
TMCO2
TMCO5A
TMCO7
TMEFF1
TMEFF2
TMEM105
TMEM106B
TMEM108
TMEM123
TMEM130
TMEM132B
TMEM132C
TMEM132D
TMEM132E
TMEM139
TMEM154
TMEM156
TMEM158
TMEM167A
TMEM183A
TMEM190
TMEM2
TMEM207
TMEM213
TMEM25
TMEM27
TMEM53
TMEM59
TMEM59L
TMEM66
TMEM81
TMEM95
TMEM98
TMEM9B
TMIGD1
TMIGD2
TMPRSS11B
TMPRSS11D
TMPRSS11F
TMPRSS12
TMPRSS15
TMPRSS2
TMPRSS4
TMPRSS5
TMPRSS6
TMPRSS7
TMPRSS9
TMX4
TNFRSF10A
TNFRSF10B
TNFRSF10C
TNFRSF10D
TNFRSF11A
TNFRSF12A
TNFRSF13B
TNFRSF13C
TNFRSF14
TNFRSF17
TNFRSF19
TNFRSF1A
TNFRSF1B
TNFRSF21
TNFRSF25
TNFRSF4
TNFRSF8
TNFRSF9
TNFSF10
TNFSF11
TNFSF13
TNFSF13B
TNFSF14
TNFSF15
TNFSF18
TNFSF4
TNFSF8
TNFSF9
TNMD
TPBG
TPO
TPSG1
TRAT1
TREH
TREM1
TREM2
TREML1
TREML2
TREML4
TRHDE
TRIL
TSVS4718
TXNDC15
TYRO3
TYROBP
TYRP1
TYW1
ULBP1
ULBP2
ULBP3
UMOD
UMODL1
UNC5A
UNC5B
UNC5C
UNC5D
UPK3BL
USMG5
UXS1
VAPB
VASN
VCAM1
VEZT
VLDLR
VNN3
VSIG1
VSIG10
VSIG2
VSIG4
VSTM1
VSTM4
VTCN1
WBP1
WDR11
WFDC9
XG
XPNPEP2
XXYLT1
ZP1
ZP2
ZP3
ZP4
ZPLD1
